# Supplementary material for: Divergent Patterns in Care Utilization and Financial Distress between Patients with Blood Cancers and Solid Tumors: A National Health Interview Survey Study, 2014–2020
Source: Cancers (Basel). 2022 Mar 22;14(7):1605. doi: 10.3390/cancers14071605 (PMC8996850; doi:10.3390/cancers14071605)
Supplement: Supplementary file 1 [file cancers-14-01605-s001.zip]

Archive with 1 entries (1 files):
- cancers-1625765-supplementary.pdf
